# Supplementary material for: A Dual Functional Artificial SEI Layer Based on a Facile Surface Chemistry for Stable Lithium Metal Anode
Source: Molecules. 2022 Aug 15;27(16):5199. doi: 10.3390/molecules27165199 (PMC9412686; doi:10.3390/molecules27165199)
Supplement: Supplementary file 1 [file molecules-27-05199-s001.zip]

Archive with 1 entries (1 files):
- molecules-1837637-supplementary.pdf
